# Supplementary material for: Epi-GTBN: an approach of epistasis mining based on genetic Tabu algorithm and Bayesian network
Source: BMC Bioinformatics. 2019 Aug 28;20:444. doi: 10.1186/s12859-019-3022-z (PMC6712799; doi:10.1186/s12859-019-3022-z)
Supplement: Supplementary file 1 — Epistatic interactions of AMD. (XLSX 35 kb) [file 12859_2019_3022_MOESM1_ESM.xlsx]

## Sheet: Sheet1
AntEpiSeeker					BOOST			MDR				SNPRuler				Epi-GTBN
SNP 1	SNP 2	Chi-square	P value		SNP 1	SNP 2		SNP 1	SNP 2	Overall Accuracy		SNP 1	SNP 2	Chi-square		SNP 1	SNP 2	Mutual Information
rs1329428	rs9328536	50.133	3.85309e-08		rs9316435	rs10503216		rs555174	rs380390	0.7867		rs10503790	rs6928748	0.0159595		rs1363688	rs380390	0.205026
rs4880042	rs718309	46.3728	2.01888e-07					rs10507949	rs10511467	0.7837		rs657618	rs7908635	0.00740875		rs2402053	rs380390	0.20442
rs9316435	rs10503216	45.1908	3.38589e-07					rs1293449	rs380390	0.7806		rs10512781	rs10510099	0.00651989		rs10512174	rs380390	0.192477
rs10505112	rs10512174	43.4839	7.12039e-07					rs961360	rs380390	0.7806		rs215389	rs903645	0.00637462		rs718263	rs380390	0.19236
rs1359634	rs1740752	41.4575	1.71164e-06					rs10511467	rs1394608	0.7802		rs4526387	rs2105250	0.00633159		rs9328536	rs1329428	0.190002
rs1535891	rs6598991	40.7824	2.28926e-06					rs724972	rs380390	0.7798		rs485412	rs10497257	0.00631819		rs7467596	rs1329428	0.190002
rs9294603	rs6540592	40.7534	2.31795e-06					rs261796	rs380390	0.7798		rs1677189	rs4947673	0.00580017		rs9316435	rs10503216	0.188192
rs943653	rs4128956	40.5577	2.52151e-06					rs1510134	rs380390	0.7794		rs3829918	rs727200	0.00573544		rs335368	rs380390	0.184952
rs1233255	rs860309	40.0239	3.17109e-06					rs1742923	rs380390	0.7785		rs7533063	rs10484087	0.00568824		rs555174	rs380390	0.184735
rs404199	rs10510895	39.8581	3.40465e-06					rs1146382	rs380390	0.7763		rs1489402	rs10484087	0.00568824		rs724972	rs380390	0.183951
rs10254116	rs10495990	39.6791	3.67613e-06					rs1363688	rs380390	0.7758		rs197409	rs10513713	0.00545718		rs1880540	rs380390	0.183661
rs200642	rs2999859	39.6516	3.7197e-06					rs1677189	rs380390	0.7754		rs10518782	rs6928748	0.00521645		rs10508731	rs380390	0.183451
rs713392	rs10272438	39.1254	4.65888e-06					rs7102885	rs380390	0.775		rs6774289	rs6928748	0.00521645		rs6104678	rs380390	0.183148
rs7006908	rs10510157	39.0175	4.87878e-06					rs10504339	rs380390	0.7746		rs738028	rs10497257	0.00520255		rs10507949	rs380390	0.183066
rs7790991	rs10489076	38.4095	6.3238e-06					rs10483314	rs380390	0.7738		rs657618	rs10507323	0.0050369		rs1146382	rs380390	0.183021
rs10511467	rs10510468	37.9981	7.53444e-06					rs3913094	rs380390	0.7738		rs738028	rs9307532	0.00503378		rs9295101	rs380390	0.182567
rs1568573	rs3844556	37.6741	8.64687e-06					rs3914244	rs380390	0.7738		rs738028	rs867987	0.00503378		rs2318502	rs380390	0.182254
rs10495668	rs10511899	37.6479	8.74374e-06					rs10501439	rs380390	0.7733		rs4526387	rs7533063	0.0049874		rs10254116	rs7006908	0.181393
rs10484081	rs2165131	37.5494	9.11736e-06					rs10506368	rs380390	0.7715		rs4526387	rs1489402	0.0049874		rs2113379	rs380390	0.181375
rs359512	rs3915771	37.5346	9.17454e-06					rs9295101	rs380390	0.771		rs600023	rs10515900	0.00480373		rs1677189	rs380390	0.180424
rs9328534	rs3775652	37.3737	9.82284e-06					rs709274	rs380390	0.7706		rs4526387	rs9316407	0.00476695		rs3915771	rs380390	0.180253
rs10250570	rs10492367	37.2043	1.05546e-05					rs882512	rs380390	0.7698		rs289064	rs4117185	0.00452216		rs10254116	rs380390	0.179799
rs10486269	rs10500871	37.1626	1.07426e-05					rs7960946	rs380390	0.7698		rs718757	rs1161343	0.00432636		rs1146105	rs380390	0.17938
rs555174	rs1989344	37.1345	1.08717e-05					rs2284501	rs380390	0.7698		rs1829716	rs1161343	0.00432636		rs10495990	rs380390	0.179078
rs6104678	rs1938441	37.0733	1.11573e-05					rs1445252	rs380390	0.7694		rs1677189	rs6828371	0.00425749		rs3914244	rs380390	0.178906
rs365299	rs10507949	36.9952	1.15323e-05					rs10513748	rs380390	0.7694		rs1677189	rs1794818	0.00425749		rs3913094	rs380390	0.1782
rs1394608	rs7628915	36.8912	1.20513e-05					rs10495990	rs380390	0.7694		rs600023	rs9307532	0.00425577		rs3913094	rs1329428	0.178066
rs1870566	rs4092549	36.786	1.26e-05					rs9310707	rs380390	0.7694		rs600023	rs867987	0.00425577		rs10250570	rs380390	0.177604
rs10511901	rs176880	36.709	1.3017e-05					rs10495593	rs380390	0.769		rs310575	rs1008776	0.0041532		rs3775652	rs380390	0.177548
rs10514336	rs305724	36.7028	1.30513e-05					rs1510134	rs9294603	0.7685		rs10513713	rs1541466	0.00411557		rs4880042	rs718309	0.177391
rs10483380	rs7570567	36.6955	1.30917e-05					rs9316435	rs10503216	0.7677		rs10512984	rs10507192	0.00405503		rs4894840	rs380390	0.17737
rs6792998	rs738028	36.5917	1.36789e-05					rs709274	rs1329428	0.7675		rs10491784	rs1161343	0.00396902		rs1557753	rs380390	0.177135
rs7962399	rs952160	36.5262	1.40631e-05					rs4092549	rs380390	0.7646		rs594448	rs10514574	0.00380266		rs551591	rs380390	0.177053
rs758780	rs1880540	36.4746	1.43734e-05					rs10484087	rs380390	0.7646		rs2100996	rs1867016	0.00380096		rs3913094	rs6967345	0.176994
rs10483226	rs10511902	36.3068	1.54284e-05					rs6598991	rs10511467	0.7646		rs2100996	rs2836048	0.00365745		rs10512937	rs380390	0.176409
rs1548255	rs6863462	36.0865	1.6931e-05					rs10511467	rs380390	0.7646		rs10483708	rs1293449	0.00364392		rs10489076	rs1329428	0.176285
rs1829716	rs7659575	36.0475	1.72117e-05					rs10512174	rs1329428	0.7642		rs2183927	rs10486015	0.00348766		rs10501439	rs380390	0.17571
rs82159	rs10517382	36.0446	1.72328e-05					rs1876697	rs380390	0.7637		rs1161343	rs10493240	0.00347937		rs725518	rs380390	0.175694
rs10501163	rs9316742	35.9562	1.7887e-05					rs1146105	rs380390	0.7637		rs7533063	rs4947673	0.00333944		rs4920799	rs380390	0.175494
rs9300408	rs1363688	35.9488	1.79431e-05					rs2346864	rs380390	0.7637		rs1489402	rs4947673	0.00333944		rs6967345	rs380390	0.175397
rs10513889	rs1023568	35.9474	1.7954e-05					rs2859771	rs380390	0.7637		rs7533063	rs2100996	0.00329669		rs501138	rs380390	0.175377
rs2113379	rs1982653	35.7537	1.94796e-05					rs917617	rs380390	0.7637		rs1489402	rs2100996	0.00329669		rs1340744	rs3914244	0.175253
rs4855559	rs7992670	35.7459	1.95444e-05					rs4313439	rs10513889	0.7633		rs4947673	rs1867016	0.00326622		rs10272438	rs380390	0.17502
rs10504121	rs2474584	35.7272	1.96985e-05					rs4313439	rs727454	0.7633		rs310575	rs7533063	0.00324907		rs2182446	rs380390	0.174982
rs952159	rs1146382	35.5962	2.08151e-05					rs6967345	rs380390	0.7633		rs310575	rs1489402	0.00324907		rs4529500	rs380390	0.174902
rs10488343	rs18059	35.4806	2.18516e-05					rs3775652	rs380390	0.7633		rs696715	rs10513713	0.00318503		rs10503640	rs380390	0.174902
rs4073364	rs7148166	35.0944	2.56998e-05					rs475553	rs7104698	0.7629		rs10503790	rs4953469	0.00315303		rs3914244	rs6967345	0.174739
rs1171090	rs7920803	35.0941	2.5703e-05					rs10483314	rs1329428	0.7619		rs7533063	rs698360	0.00308925		rs1364118	rs380390	0.174307
rs249847	rs3025851	35.0485	2.61996e-05					rs1785512	rs380390	0.7615		rs1489402	rs698360	0.00308925		rs1454985	rs380390	0.174205
rs3743175	rs2812415	34.8368	2.86322e-05					rs1535891	rs6598991	0.7615		rs10518782	rs10494059	0.00293624		rs3758141	rs380390	0.173805
rs10508035	rs1930022	34.7341	2.98912e-05					rs10483708	rs380390	0.761		rs6774289	rs10494059	0.00293624		rs1896373	rs380390	0.173549
rs7787173	rs7104698	34.6626	3.07997e-05					rs1896373	rs380390	0.7606		rs4684343	rs1935881	0.00289728		rs1340503	rs380390	0.173258
rs10518596	rs10499437	34.6309	3.12102e-05					rs7628915	rs380390	0.7606		rs10510468	rs10510707	0.00283769		rs2182277	rs10254116	0.173165
rs844318	rs9310707	34.5992	3.16275e-05					rs1912509	rs7006908	0.7602		rs718757	rs657618	0.00280921		rs1340744	rs3913094	0.173098
rs1785512	rs4111166	34.5808	3.18722e-05					rs2823175	rs380390	0.7602		rs1829716	rs657618	0.00280921		rs1866086	rs380390	0.172571
rs10511422	rs3852256	34.5728	3.1979e-05					rs4767550	rs380390	0.7602		rs718757	rs289064	0.00279016		rs966286	rs380390	0.172571
rs7467596	rs7074731	34.497	3.30088e-05					rs551591	rs380390	0.7602		rs1829716	rs289064	0.00279016		rs7839360	rs380390	0.172571
rs2389863	rs1340744	34.3651	3.48807e-05					rs1866086	rs380390	0.7598		rs738028	rs10515900	0.00267656		rs10483314	rs380390	0.172425
rs10500806	rs1019038	34.1837	3.76273e-05					rs966286	rs380390	0.7598		rs2100996	rs1445252	0.00264285		rs314395	rs380390	0.172217
rs1323111	rs7698633	34.0337	4.00594e-05					rs7839360	rs380390	0.7598		rs10513713	rs221580	0.00261397		rs1565216	rs380390	0.172217
rs727922	rs1456037	34.0155	4.03653e-05					rs3903948	rs380390	0.7598		rs4947673	rs2836048	0.00258116		rs10511467	rs380390	0.171929
rs10493028	rs706494	33.9035	4.22943e-05					rs10484566	rs380390	0.7598		rs2473538	rs1677189	0.0024554		rs1742923	rs380390	0.171508
rs4890428	rs10507198	33.769	4.47349e-05					rs966978	rs6104678	0.7598		rs6828371	rs10484087	0.00242198		rs7992670	rs380390	0.171181
rs1961273	rs724820	33.519	4.96414e-05					rs82159	rs10511467	0.7598		rs1794818	rs10484087	0.00242198		rs10507008	rs380390	0.171158
rs10512937	rs4947673	33.4022	5.21137e-05					rs709274	rs722557	0.7594		rs1200164	rs2183927	0.00229448		rs961360	rs380390	0.171051
rs10494932	rs6477455	33.3876	5.24313e-05					rs10483226	rs380390	0.7594		rs10489494	rs3025851	0.00218419		rs4880042	rs380390	0.170918
rs6786351	rs997980	33.3053	5.42542e-05					rs273185	rs10511467	0.7594		rs10501163	rs1293449	0.00215511		rs711674	rs1394608	0.170777
rs6967345	rs1250238	33.2635	5.52069e-05					rs10507008	rs380390	0.759		rs485412	rs1200164	0.00200853		rs2323284	rs7006908	0.170672
rs1241906	rs4778	33.0617	6.0031e-05					rs706494	rs380390	0.759		rs2616170	rs2836050	0.00185672		rs725518	rs3775652	0.170306
rs3758141	rs10486459	32.9785	6.21408e-05					rs10508035	rs380390	0.759		rs2175841	rs4953469	0.0018441		rs912304	rs380390	0.170303
rs10509274	rs232054	32.8568	6.53578e-05					rs4894367	rs1329428	0.7585		rs9316407	rs1216377	0.00156676		rs54816	rs380390	0.1703
rs10496106	rs7960946	32.8298	6.60918e-05					rs314395	rs380390	0.7581		rs9287674	rs10518782	0.00154675		rs10504339	rs380390	0.170295
rs10511550	rs1918482	32.7956	6.70358e-05					rs1565216	rs380390	0.7581		rs9287674	rs6774289	0.00154675		rs1368863	rs1740752	0.169967
rs1812149	rs983634	32.7447	6.84648e-05					rs10511272	rs380390	0.7581		rs10510099	rs156658	0.00147457		rs9301169	rs380390	0.169962
rs4733809	rs56566	32.7336	6.87792e-05					rs1719889	rs380390	0.7581		rs2100996	rs2836050	0.00140843		rs4540890	rs380390	0.169734
rs2318502	rs1463747	32.6933	6.99363e-05					rs10489177	rs380390	0.7581		rs1896373	rs10505810	0.00135493		rs718652	rs380390	0.169616
rs2416153	rs4920799	32.6917	6.99833e-05					rs657618	rs7104698	0.7581		rs7585019	rs1425351	0.00130368		rs232054	rs380390	0.169413
rs9303585	rs3928808	32.658	7.09665e-05					rs10513202	rs380390	0.7581		rs10510468	rs738028	0.0012878		rs10507949	rs1329428	0.169355
rs1026727	rs10518676	32.5974	7.27685e-05					rs1030582	rs380390	0.7581		rs1161343	rs6828371	0.0012217		rs1146105	rs1329428	0.168971
rs2347061	rs3913094	32.5868	7.309e-05					rs646595	rs380390	0.7581		rs1161343	rs1794818	0.0012217		rs2999859	rs5743072	0.168691
rs1685495	rs6492751	32.5425	7.44433e-05					rs2178381	rs10511467	0.7581		rs7585019	rs10518676	0.00115933		rs1329428	rs3775652	0.16864
rs10503703	rs1489402	32.2501	8.40058e-05					rs3915771	rs1329428	0.7573		rs4684343	rs738177	0.00106474		rs7758833	rs380390	0.168489
rs10508731	rs2512245	32.2484	8.40673e-05					rs1880540	rs1329428	0.7571		rs10510099	rs4953469	0.0010575		rs2143881	rs380390	0.168454
rs1060447	rs4130891	32.0104	9.27422e-05					rs2389866	rs1394608	0.7571		rs10514574	rs1597083	0.00103814		rs1882233	rs380390	0.1684
rs718652	rs1986404	31.9543	9.4912e-05					rs10518335	rs1394608	0.7571		rs7960946	rs10235374	0.00101338		rs1740752	rs380390	0.168318
rs215389	rs2409685	31.8739	9.81111e-05					rs1896373	rs1329428	0.7567		rs4947673	rs2836050	0.0010128		rs10511467	rs1394608	0.16823
rs709274	rs952167	31.7744	0.000102215					rs1742923	rs1329428	0.7567		rs6852374	rs10500871	0.000760706		rs10495668	rs2812415	0.168196
rs7585019	rs1510134	31.7125	0.000104857					rs221580	rs1329428	0.7567		rs7773311	rs4313439	0.000701701		rs6492751	rs380390	0.168057
rs1405151	rs9316407	31.6803	0.000106256					rs10501439	rs1363688	0.7567		rs738028	rs1386286	0.000679738		rs1510134	rs380390	0.167877
rs10510853	rs10504339	31.4689	0.000115905					rs1340503	rs380390	0.7563		rs10518676	rs1200164	0.000657949		rs709274	rs1329428	0.167704
rs867987	rs1072513	31.4195	0.000118286					rs404199	rs1535891	0.7563		rs738028	rs1979546	0.000629348		rs10483314	rs1329428	0.167509
rs7005234	rs10495657	31.3952	0.000119472					rs273185	rs1535891	0.7563		rs1008776	rs1200164	0.000585465		rs9302001	rs380390	0.167432
rs10492272	rs456412	31.1199	0.000133766					rs1349583	rs380390	0.7558		rs10491784	rs7585019	0.000536989		rs2113379	rs7006908	0.16732
rs9301169	rs7695300	31.0802	0.000135958					rs10500871	rs380390	0.7558		rs167272	rs10495721	0.000444547		rs1363688	rs9294603	0.167204
rs10504468	rs3856847	30.9823	0.000141524					rs165238	rs380390	0.7558		rs167272	rs10495720	0.000444547		rs2828155	rs9294603	0.166922
rs1585530	rs10506368	30.9461	0.000143643					rs1525919	rs380390	0.7558		rs10514574	rs2764473	0.000384791		rs3743175	rs9294603	0.166922
rs1216377	rs10486678	30.9403	0.000143982					rs939341	rs380390	0.7546		rs692897	rs206695	0.000333499		rs10507949	rs10511467	0.16688
rs10502376	rs4526387	30.7687	0.000154461					rs2106178	rs380390	0.7546		rs7585019	rs167884	0.000291267		rs261796	rs380390	0.166813
rs3792623	rs871807	30.7306	0.000156889					rs7675887	rs380390	0.7546		rs10518782	rs2358911	2.67401e-05		rs1241906	rs380390	0.166743
rs1250249	rs3775650	30.6231	0.000163941					rs10254116	rs1329428	0.7546		rs6774289	rs2358911	2.67401e-05		rs7005234	rs10254116	0.166697
rs10486157	rs2207768	30.5973	0.000165677					rs727200	rs380390	0.7542						rs10505112	rs10254116	0.166697
rs5743072	rs9296561	30.5516	0.000168799					rs711674	rs1394608	0.7542						rs2178381	rs10512174	0.166665
rs725478	rs830838	30.4769	0.000174029					rs1377725	rs380390	0.7542						rs10498468	rs380390	0.166572
rs3903948	rs725859	30.4071	0.000179058					rs404199	rs10511467	0.7542						rs7006908	rs380390	0.166493
rs1146105	rs10503640	30.3461	0.000183572					rs962848	rs380390	0.7542						rs10501442	rs380390	0.166421
rs1161343	rs6828371	30.3362	0.000184318					rs10272438	rs1329428	0.7542						rs10515262	rs380390	0.166189
rs10501439	rs994542	30.333	0.000184558					rs1394608	rs380390	0.7542						rs646595	rs380390	0.166187
rs2182446	rs1173107	30.3139	0.000186002					rs7104698	rs380390	0.7542						rs7480564	rs1394608	0.166112
rs6777792	rs2106444	30.2511	0.000190829					rs4703215	rs380390	0.7537						rs3914244	rs1329428	0.1661
rs485412	rs6584206	30.1608	0.000197976					rs1912509	rs380390	0.7537						rs7920803	rs380390	0.166068
rs7003480	rs3914244	30.1094	0.000202173					rs4890428	rs380390	0.7537						rs2311715	rs380390	0.165999
rs7814355	rs7863587	30.0662	0.000205756					rs1518148	rs380390	0.7537						rs1359634	rs380390	0.165891
rs10506036	rs305723	30.0064	0.000210828					rs1880540	rs380390	0.7537						rs1161343	rs380390	0.165869
rs9311951	rs838334	29.9228	0.000218123					rs725859	rs1394608	0.7537						rs4778	rs380390	0.165733
rs7849119	rs10503228	29.9052	0.000219694					rs1570607	rs380390	0.7537						rs10511422	rs3775652	0.165581
rs305729	rs2323284	29.8355	0.00022601					rs150917	rs380390	0.7537						rs10511467	rs1329428	0.165414
rs1594933	rs939341	29.8025	0.000229061					rs844318	rs380390	0.7533						rs10496106	rs10504339	0.165248
rs165238	rs4529500	29.7834	0.000230841					rs963590	rs380390	0.7533						rs3801740	rs10504339	0.165248
rs6902361	rs9295101	29.5905	0.000249654					rs4853154	rs380390	0.7533						rs1293449	rs380390	0.165066
rs9286760	rs7758833	29.5731	0.000251423					rs10483287	rs380390	0.7533						rs10486459	rs1146382	0.164989
rs1003299	rs966286	29.5257	0.000256303					rs359512	rs10507949	0.7533						rs6540592	rs9294603	0.164901
rs1337199	rs7688514	29.4881	0.000260249					rs10505026	rs9294603	0.7533						rs10505026	rs9294603	0.164901
rs496228	rs9319536	29.4775	0.000261366					rs6540592	rs9294603	0.7533						rs2184212	rs380390	0.164716
rs4274523	rs10496082	29.4366	0.00026574					rs221580	rs380390	0.7533						rs1030582	rs380390	0.164202
rs1454985	rs1337620	29.4104	0.000268573					rs150917	rs10511467	0.7533						rs6802458	rs380390	0.16416
rs6053291	rs2343740	29.3832	0.000271553					rs6598991	rs6967345	0.7533						rs1463747	rs7006908	0.164086
rs10516490	rs2394337	29.2335	0.000288522					rs2113379	rs380390	0.7533						rs9328534	rs1329428	0.164026
rs17104	rs1374998	29.2332	0.000288554					rs2178381	rs380390	0.7533						rs10504121	rs380390	0.163875
rs247667	rs1956574	29.1893	0.000293728					rs10511467	rs7104698	0.7533						rs1785512	rs380390	0.16371
rs10484088	rs10512972	29.1859	0.00029413					rs2871238	rs380390	0.7529						rs2389863	rs10507949	0.163568
rs1486281	rs7102885	28.9023	0.000329864					rs2685536	rs380390	0.7529						rs10501439	rs1329428	0.16344
rs10255567	rs8098309	28.8376	0.00033859					rs10498468	rs1329428	0.7529						rs9294603	rs3775652	0.16325
rs963590	rs10512014	28.7498	0.000350799					rs3849653	rs380390	0.7529						rs10254116	rs1329428	0.16323
rs287020	rs6852374	28.671	0.000362121					rs10483945	rs380390	0.7529						rs485412	rs380390	0.163162
rs10518335	rs1981360	28.6459	0.000365799					rs3775650	rs380390	0.7529						rs475553	rs380390	0.163069
rs2325089	rs477184	28.452	0.00039551					rs165238	rs1329428	0.7527						rs10484087	rs380390	0.162902
rs4129823	rs10508936	28.4324	0.000398638					rs1366577	rs380390	0.7525						rs10520583	rs7863587	0.162844
rs726246	rs2837906	28.2594	0.000427366					rs4953469	rs380390	0.7525						rs10490131	rs380390	0.162817
rs2685536	rs1667638	27.9212	0.000489464					rs54816	rs380390	0.7525						rs1445252	rs380390	0.162735
rs10505810	rs9290479	27.8472	0.000504193					rs725518	rs380390	0.7525						rs2828155	rs1394608	0.162644
rs3774401	rs9294383	27.8342	0.000506826					rs2389863	rs1394608	0.7523						rs3743175	rs1394608	0.162644
rs1907876	rs4684343	27.7528	0.000523616					rs917617	rs1329428	0.7523						rs1394608	rs1329428	0.162625
rs342902	rs10514116	27.6413	0.000547495					rs3913094	rs1329428	0.7523						rs3775650	rs380390	0.162569
rs10500559	rs1951346	27.5474	0.000568422					rs725859	rs10507949	0.7521						rs709274	rs380390	0.162518
rs887107	rs4767550	27.4809	0.000583715					rs3844556	rs1394608	0.7519						rs1882233	rs1329428	0.162191
rs10501687	rs3755542	27.4119	0.000600008					rs3914244	rs1329428	0.7519						rs7787173	rs10514175	0.16206
rs10520594	rs10519085	27.0503	0.000692978					rs9294603	rs3775652	0.7517						rs10510895	rs404199	0.161642
rs2290257	rs961360	27.0467	0.000693978					rs6492751	rs380390	0.751						rs2416153	rs380390	0.161586
rs13119	rs10496747	27.0193	0.000701574					rs709274	rs10520583	0.751						rs10506368	rs380390	0.16149
rs758779	rs9326037	26.9997	0.000707069					rs1989344	rs1329428	0.751						rs7773311	rs380390	0.161398
rs1467644	rs10506899	26.9672	0.000716276					rs200642	rs380390	0.751						rs2812415	rs380390	0.161316
rs202838	rs653959	26.846	0.000751593					rs6104678	rs10512174	0.751						rs10510895	rs273185	0.161291
rs10500737	rs9308148	26.369	0.000907964					rs1329428	rs3775652	0.751						rs7006908	rs1329428	0.161288
rs10511531	rs944976	26.3231	0.000924573					rs7765392	rs10254116	0.7506						rs4145424	rs404199	0.161286
rs2182277	rs9323782	25.9369	0.00107673					rs167884	rs1394608	0.7502						rs4145424	rs273185	0.161286
rs10520583	rs912603	25.9071	0.00108943					rs727922	rs380390	0.7502						rs1038704	rs380390	0.161074
rs1441734	rs2828155	25.848	0.00111508					rs4526387	rs380390	0.7502						rs10501439	rs1363688	0.161053
rs10499311	rs6943628	25.7241	0.00117076					rs10492272	rs6104678	0.7502						rs3915771	rs1329428	0.161017
rs10491784	rs6774289	25.7084	0.00117798					rs485412	rs380390	0.7498						rs10510895	rs6598991	0.160855
rs828203	rs10501145	25.6587	0.0012012					rs2413151	rs718685	0.7498						rs4145424	rs6598991	0.160798
rs2300564	rs7773311	25.5951	0.00123161					rs2899194	rs718685	0.7498						rs10509029	rs380390	0.160791
rs6861906	rs1557753	25.4049	0.00132695					rs10486269	rs380390	0.7498						rs2823175	rs380390	0.160699
rs2859771	rs2823175	25.3859	0.00133688					rs6730141	rs10511467	0.7498						rs10508731	rs1329428	0.16068
rs1288352	rs1455564	25.3307	0.0013661					rs4733809	rs380390	0.7498						rs165238	rs380390	0.160564
rs1525919	rs10513192	25.1749	0.00145194					rs4540890	rs1394608	0.7498						rs10511899	rs380390	0.160475
rs2676979	rs2343866	25.1228	0.00148177					rs10495668	rs380390	0.7498						rs10511902	rs10512174	0.16032
rs10488849	rs594448	24.9997	0.00155475					rs1981360	rs380390	0.7494						rs6598991	rs10511467	0.160317
rs10516957	rs38588	24.9453	0.00158807					rs10494059	rs380390	0.7494						rs3823920	rs380390	0.160293
rs10511203	rs1439889	24.9156	0.00160661					rs324584	rs1329428	0.7494						rs2173196	rs380390	0.160226
rs6494691	rs194535	24.8873	0.00162439					rs2999859	rs1394608	0.7494						rs2113379	rs1329428	0.160082
rs10513193	rs3829918	24.8817	0.00162794					rs10484566	rs9294603	0.7494						rs2812415	rs7695300	0.0899731
rs2402053	rs10506681	24.8054	0.00167704					rs7480564	rs1394608	0.7494
rs7542068	rs2548003	24.8013	0.00167971					rs82159	rs380390	0.7494
rs10505026	rs2366199	24.7246	0.00173065					rs9294603	rs380390	0.7494
rs10497629	rs2178381	24.6833	0.00175868					rs10507949	rs380390	0.7494
rs2173196	rs7675887	24.6773	0.0017628					rs10483708	rs1486281	0.749
rs2413151	rs724972	24.2448	0.00208488					rs13119	rs380390	0.749
rs1513844	rs2346864	23.9595	0.00232787					rs10519085	rs380390	0.749
rs1671498	rs10512413	23.7116	0.00256126					rs10508291	rs380390	0.749
rs4777161	rs7839360	23.7027	0.00256999					rs10510099	rs380390	0.749
rs718757	rs962848	23.6985	0.00257417					rs8034843	rs1329428	0.749
rs250905	rs285050	23.6408	0.00263192					rs10503790	rs380390	0.749
rs2184953	rs9297962	23.6034	0.00267005					rs997980	rs1570607	0.749
rs836124	rs4295704	23.4279	0.00285622					rs1025758	rs1329428	0.749
rs7158055	rs10521261	23.2372	0.0030727					rs6602386	rs7992670	0.7485
rs956046	rs197409	23.1883	0.00313074					rs6781102	rs1329428	0.7485
rs10485427	rs1378036	23.1669	0.00315647					rs2389863	rs10507949	0.7485
rs1719889	rs156658	23.04	0.00331332					rs10509567	rs6967345	0.7485
rs10483708	rs6802458	22.9614	0.0034142					rs1473470	rs200642	0.7485
rs2836048	rs10489177	22.9005	0.00349432					rs10515688	rs1329428	0.7485
rs2389866	rs2347049	22.8079	0.00361987					rs7849119	rs1394608	0.7485
rs10513942	rs7177168	22.7126	0.00375352					rs7866943	rs1394608	0.7485
rs726239	rs10518821	22.3952	0.00423409					rs725859	rs380390	0.7485
rs10519094	rs2184882	22.2547	0.00446523					rs10483226	rs3775652	0.7485
rs6975557	rs261796	22.0241	0.00487148					rs10272438	rs1363688	0.7485
rs2833791	rs1538444	22.0085	0.00490013					rs7006908	rs1329428	0.7485
rs1353749	rs727200	21.5364	0.00585104					rs9294603	rs10511467	0.7485
rs10519484	rs324582	21.5361	0.0058518					rs2290257	rs290483	0.7481
rs10486013	rs54816	21.5286	0.00586826					rs2311715	rs380390	0.7481
rs7081811	rs2402036	21.5162	0.00589549					rs830838	rs718309	0.7481
rs1587436	rs3849653	21.4496	0.00604429					rs10507323	rs380390	0.7481
rs10518707	rs2785762	21.3532	0.00626616					rs8078890	rs10511467	0.7481
rs290483	rs6467309	21.2277	0.00656657					rs1505773	rs10511467	0.7481
rs10498468	rs3751204	21.2198	0.00658585					rs2090036	rs9294603	0.7481
rs10495549	rs2960049	21.1386	0.0067883					rs10500737	rs200642	0.7481
rs274074	rs10502334	21.1313	0.00680667					rs232054	rs380390	0.7481
rs1570607	rs10495720	20.8909	0.00744294					rs2764473	rs380390	0.7477
rs2627821	rs790451	20.8203	0.00764052					rs10250570	rs10492367	0.7477
rs644228	rs1365042	20.636	0.00817976					rs10250570	rs4111166	0.7477
rs9308012	rs1677189	20.6256	0.00821128					rs1495682	rs380390	0.7477
rs10502324	rs619320	20.4495	0.00876294					rs2284501	rs3775652	0.7477
rs10518569	rs7866943	20.4448	0.00877817					rs2999859	rs380390	0.7477
rs4695953	rs10494579	20.3371	0.00913312					rs10495657	rs380390	0.7477
rs1835705	rs6730141	20.3215	0.00918574					rs6598991	rs3775652	0.7477
rs718685	rs10516612	20.1694	0.00971375					rs10508035	rs9294603	0.7477
								rs1930022	rs380390	0.7477
								rs10501960	rs380390	0.7473
								rs10487075	rs10511467	0.7473
								rs10501961	rs380390	0.7473
								rs10503477	rs380390	0.7473
								rs963685	rs380390	0.7473
								rs6730141	rs1463747	0.7473
								rs4784489	rs1363688	0.7473
								rs536412	rs10511467	0.7473
								rs1463747	rs9294603	0.7473
								rs1981360	rs1329428	0.7471
								rs1472874	rs7006908	0.7471
								rs4784489	rs10495668	0.7471
								rs3911498	rs1363688	0.7471
								rs551591	rs10511467	0.7471
								rs1510134	rs1329428	0.7471
								rs4920799	rs380390	0.7471
								rs9319536	rs9294603	0.7469
								rs4092549	rs4295704	0.7469
								rs1337199	rs6104678	0.7469
								rs7849119	rs10507949	0.7469
								rs7866943	rs10507949	0.7469
								rs10508731	rs1329428	0.7469
								rs10508035	rs10507949	0.7469
								rs10503228	rs1394608	0.7467
								rs2346864	rs1329428	0.7467
								rs2178381	rs1329428	0.7467
								rs1363688	rs10511467	0.7467
								rs10521282	rs10507949	0.7465
								rs7104698	rs3775652	0.7465
								rs9302001	rs380390	0.7463
								rs2685536	rs1329428	0.7463
								rs1003299	rs713392	0.7463
								rs10511298	rs6480996	0.7463
								rs1935881	rs1685495	0.7458
								rs1161343	rs380390	0.7458
								rs248364	rs10486521	0.7458
								rs10512984	rs380390	0.7458
								rs10495519	rs380390	0.7458
								rs1785512	rs3903948	0.7458
								rs10518883	rs6104678	0.7458
								rs646595	rs1329428	0.7458
								rs3775650	rs1329428	0.7458
								rs10255567	rs380390	0.7454
								rs10504468	rs380390	0.7454
								rs7790991	rs10272438	0.7454
								rs3801105	rs10272438	0.7454
								rs10503228	rs10507949	0.7454
								rs10501913	rs1329428	0.7454
								rs1340744	rs3914244	0.7452
								rs2742113	rs380390	0.745
								rs1587436	rs380390	0.745
								rs1677189	rs1535891	0.745
								rs56566	rs380390	0.745
								rs10503703	rs380390	0.745
								rs1200164	rs380390	0.745
								rs248364	rs10511467	0.745
								rs3792583	rs6862355	0.745
								rs10486521	rs4894840	0.745
								rs1918482	rs1394608	0.745
								rs6598991	rs82159	0.745
								rs10508035	rs1394608	0.745
								rs10514175	rs380390	0.745
								rs10494932	rs10254116	0.7446
								rs6786351	rs380390	0.7446
								rs6730141	rs380390	0.7446
								rs9328534	rs380390	0.7446
								rs3844556	rs380390	0.7446
								rs10511298	rs2019727	0.7446
								rs290483	rs3914244	0.7446
								rs10504121	rs10508035	0.7446
								rs2259442	rs273185	0.7446
								rs2259442	rs6598991	0.7446
								rs1535891	rs380390	0.7446
								rs200642	rs10272438	0.7446
								rs10254116	rs380390	0.7446
								rs1585530	rs380390	0.7442
								rs3848788	rs380390	0.7442
								rs10495593	rs961360	0.7442
								rs1425351	rs380390	0.7442
								rs10505026	rs380390	0.7442
								rs6540592	rs380390	0.7442
								rs10505810	rs380390	0.7442
								rs2859771	rs722557	0.7442
								rs10494444	rs1394608	0.7442
								rs751448	rs380390	0.7442
								rs3812805	rs380390	0.7442
								rs3751204	rs380390	0.7442
								rs4894840	rs380390	0.7442
								rs2416153	rs380390	0.7442
								rs10486157	rs10507949	0.7442
								rs7698633	rs10513889	0.7442
								rs7698633	rs727454	0.7442
								rs3913094	rs1394608	0.7442
								rs3914244	rs1394608	0.7442
								rs9294603	rs1329428	0.7442
								rs1740752	rs1329428	0.7442
								rs4117185	rs380390	0.7437
								rs1008776	rs1394608	0.7437
								rs10521282	rs380390	0.7437
								rs6023273	rs1394608	0.7437
								rs7659575	rs380390	0.7437
								rs7694235	rs10507949	0.7437
								rs7916525	rs1394608	0.7437
								rs7682791	rs10507009	0.7437
								rs10520583	rs380390	0.7437
								rs10503228	rs380390	0.7437
								rs2859771	rs10511467	0.7437
								rs4295704	rs380390	0.7437
								rs1463747	rs404199	0.7437
								rs1463747	rs273185	0.7437
								rs404199	rs380390	0.7437
								rs273185	rs380390	0.7437
								rs6598991	rs380390	0.7437
								rs10515793	rs380390	0.7433
								rs1019038	rs380390	0.7433
								rs1023568	rs1329428	0.7433
								rs10495519	rs10514336	0.7433
								rs1540988	rs7104698	0.7433
								rs2343866	rs9294603	0.7433
								rs2607693	rs380390	0.7433
								rs758779	rs1329428	0.7433
								rs758780	rs1329428	0.7433
								rs1989344	rs380390	0.7433
								rs997980	rs1548255	0.7433
								rs997980	rs2474584	0.7433
								rs997980	rs176880	0.7433
								rs7849119	rs380390	0.7433
								rs7866943	rs380390	0.7433
								rs1548255	rs1329428	0.7433
								rs2474584	rs1329428	0.7433
								rs176880	rs1329428	0.7433
								rs273185	rs6967345	0.7433
								rs2183927	rs380390	0.7433
								rs722557	rs380390	0.7433
								rs1510134	rs10507949	0.7433
								rs2343866	rs10486157	0.7431
								rs7585019	rs290483	0.7429
								rs7908635	rs380390	0.7429
								rs6852374	rs380390	0.7429
								rs38588	rs380390	0.7429
								rs431240	rs10514971	0.7429
								rs4855559	rs380390	0.7429
								rs10486521	rs10511467	0.7429
								rs6928748	rs380390	0.7429
								rs966978	rs1329428	0.7429
								rs10513748	rs1329428	0.7427
								rs1161343	rs1329428	0.7427
								rs9310707	rs1329428	0.7427
								rs10484566	rs1329428	0.7427
								rs261796	rs1329428	0.7427
								rs10505423	rs6104678	0.7425
								rs718757	rs380390	0.7425
								rs1829716	rs380390	0.7425
								rs2244882	rs380390	0.7425
								rs10496674	rs380390	0.7425
								rs10513713	rs1329428	0.7425
								rs7081811	rs380390	0.7425
								rs10508291	rs1930022	0.7425
								rs1377725	rs9294603	0.7425
								rs290483	rs380390	0.7425
								rs273185	rs3775652	0.7425
								rs4953469	rs10511467	0.7425
								rs10513889	rs380390	0.7425
								rs727454	rs380390	0.7425
								rs289064	rs551591	0.7423
								rs1445252	rs1329428	0.7423
								rs10511408	rs380390	0.7421
								rs9308294	rs380390	0.7421
								rs2390287	rs380390	0.7421
								rs9319990	rs380390	0.7421
								rs4880042	rs1329428	0.7421
								rs4873556	rs1570607	0.7421
								rs1368863	rs10507949	0.7421
								rs10502116	rs380390	0.7421
								rs10508339	rs380390	0.7421
								rs475553	rs380390	0.7421
								rs591332	rs380390	0.7421
								rs725859	rs10508035	0.7421
								rs725859	rs10511467	0.7421
								rs10495549	rs380390	0.7421
								rs82159	rs1930022	0.7421
								rs3913094	rs10507949	0.7421
								rs3914244	rs10507949	0.7421
								rs939341	rs1329428	0.7419
								rs10483287	rs10511467	0.7417
								rs1135102	rs82159	0.7417
								rs10505423	rs380390	0.7415
								rs305723	rs380390	0.7415
								rs305722	rs380390	0.7415
								rs305724	rs380390	0.7415
								rs10511531	rs380390	0.7415
								rs9291321	rs380390	0.7415
								rs10507323	rs1329428	0.7415
								rs7659575	rs1394608	0.7415
								rs305727	rs380390	0.7415
								rs2607693	rs1329428	0.7415
								rs10503228	rs1329428	0.7415
								rs3903948	rs551591	0.7415
								rs10513202	rs1329428	0.7415
								rs232054	rs1329428	0.7415
								rs6928748	rs1329428	0.7415
								rs10486157	rs7185187	0.7415
								rs10501439	rs1329428	0.7415
								rs7104698	rs1329428	0.7415
								rs1146382	rs6967345	0.7413
								rs10508035	rs1930022	0.7413
								rs9316435	rs551591	0.741
								rs4853154	rs1329428	0.741
								rs10494932	rs1329428	0.741
								rs272867	rs7185187	0.741
								rs7074731	rs380390	0.741
								rs7123693	rs380390	0.741
								rs6802458	rs380390	0.741
								rs2533450	rs1329428	0.741
								rs1368863	rs273185	0.741
								rs9303585	rs7006908	0.741
								rs475553	rs1329428	0.741
								rs10501913	rs1394608	0.741
								rs10486157	rs1535891	0.741
								rs3915771	rs10495199	0.741
								rs54816	rs1329428	0.741
								rs150917	rs3775652	0.7408
								rs4128956	rs943653	0.7406
								rs10506115	rs380390	0.7406
								rs2273875	rs380390	0.7406
								rs830838	rs10500737	0.7406
								rs3856847	rs380390	0.7406
								rs1026727	rs380390	0.7406
								rs9328536	rs380390	0.7406
								rs7467596	rs380390	0.7406
								rs1882233	rs380390	0.7406
								rs6902361	rs10254116	0.7402
								rs994542	rs10254116	0.7402
								rs719006	rs10483226	0.7402
								rs2182277	rs10254116	0.7402
								rs6729869	rs10504121	0.7402
								rs7659575	rs10507949	0.7402
								rs6053291	rs380390	0.7402
								rs7637771	rs1394608	0.7402
								rs1378036	rs4894840	0.7402
								rs10508291	rs1394608	0.7402
								rs769548	rs1394608	0.7402
								rs657618	rs1394608	0.7402
								rs1340744	rs3913094	0.74
								rs2366199	rs380390	0.7398
								rs1216377	rs380390	0.7398
								rs197409	rs380390	0.7398
								rs1677189	rs10501913	0.7398
								rs7102885	rs10507949	0.7398
								rs359512	rs380390	0.7398
								rs10519085	rs551591	0.7398
								rs10518883	rs1329428	0.7398
								rs10490493	rs1329428	0.7398
								rs1003299	rs380390	0.7398
								rs10497257	rs10486157	0.7398
								rs2323284	rs3903948	0.7398
								rs1477268	rs1394608	0.7398
								rs475553	rs1394608	0.7398
								rs555174	rs365299	0.7398
								rs273185	rs82159	0.7398
								rs2019727	rs1329428	0.7398
								rs1510134	rs1394608	0.7398
								rs4942247	rs380390	0.7394
								rs2184882	rs380390	0.7394
								rs2325089	rs380390	0.7394
								rs10510707	rs380390	0.7394
								rs289064	rs380390	0.7394
								rs342902	rs10488343	0.7394
								rs10498073	rs1329428	0.7394
								rs324582	rs1329428	0.7394
								rs10494579	rs1329428	0.7394
								rs1337620	rs1857393	0.7394
								rs2300564	rs1857393	0.7394
								rs249847	rs1857393	0.7394
								rs7570567	rs1857393	0.7394
								rs1896373	rs1394608	0.7394
								rs753145	rs200642	0.7394
								rs7965628	rs1329428	0.7394
								rs4855559	rs1329428	0.7394
								rs10520583	rs10511467	0.7394
								rs3903948	rs1394608	0.7394
								rs726246	rs1329428	0.7394
								rs10488712	rs1329428	0.7394
								rs404199	rs2259442	0.7394
